# Supplementary material for: Genome-Wide Identification and Functional Characterization of the Dof Family in Dendrobium officinale
Source: Int J Mol Sci. 2025 Mar 16;26(6):2671. doi: 10.3390/ijms26062671 (PMC11942446; doi:10.3390/ijms26062671)
Supplement: Supplementary file 1 [file ijms-26-02671-s001.zip]

Archive with 1 entries (1 files):
- ijms-3514705-supplementary.pdf
